# Supplementary material for: A Comparative Study of Systems Pharmacology and Gene Chip Technology for Predicting Targets of a Traditional Chinese Medicine Formula in Primary Liver Cancer Treatment
Source: Front Pharmacol. 2022 Mar 2;13:768862. doi: 10.3389/fphar.2022.768862 (PMC8926147; doi:10.3389/fphar.2022.768862)
Supplement: Supplementary file 1 [file Table2.xlsx]

## Sheet: KEGG
GO	Category	Description	Count	%	Log10(P)	Log10(q)
hsa05200	KEGG Pathway	Pathways in cancer	29	23.02	-26.28	-23.38
hsa04151	KEGG Pathway	PI3K-Akt signaling pathway	22	17.46	-17.64	-15.22
hsa04068	KEGG Pathway	foxo signaling pathway	14	11.11	-14.74	-12.84
hsa04115	KEGG Pathway	p53 signaling pathway	10	7.94	-12.22	-10.6
hsa05203	KEGG Pathway	Viral carcinogenesis	13	10.32	-10.88	-9.36
hsa05210	KEGG Pathway	Colorectal cancer	8	6.35	-9.57	-8.28
hsa05166	KEGG Pathway	HTLV-I infection	12	9.52	-8.72	-7.55
hsa04066	KEGG Pathway	HIF-1 signaling pathway	9	7.14	-8.46	-7.3
hsa05142	KEGG Pathway	Chagas disease (American trypanosomiasis)	8	6.35	-7.54	-6.52
hsa05202	KEGG Pathway	Transcriptional misregulation in cancer	10	7.94	-7.53	-6.51
hsa04932	KEGG Pathway	Non-alcoholic fatty liver disease (NAFLD)	9	7.14	-7.13	-6.16
hsa03440	KEGG Pathway	Homologous recombination	5	3.97	-5.96	-5.09
ko04550	KEGG Pathway	Signaling pathways regulating pluripotency of stem cells	7	5.56	-5.5	-4.66
ko05418	KEGG Pathway	Fluid shear stress and atherosclerosis	7	5.56	-5.44	-4.6
hsa00020	KEGG Pathway	Citrate cycle (TCA cycle)	4	3.17	-5.02	-4.23
hsa04914	KEGG Pathway	Progesterone-mediated oocyte maturation	5	3.97	-4.14	-3.42
hsa04530	KEGG Pathway	Tight junction	6	4.76	-3.92	-3.23
hsa05020	KEGG Pathway	Prion diseases	3	2.38	-3.29	-2.67
hsa04146	KEGG Pathway	Peroxisome	4	3.17	-3.27	-2.66
ko05100	KEGG Pathway	Bacterial invasion of epithelial cells	3	2.38	-2.31	-1.76

## Sheet: Sheet1
SampleGroup	GeneRatio	Qvalue	Count	Description
Biological Processes	22.22	-13.2	28	GO:0001568blood vessel development
Biological Processes	21.43	-13.2	27	GO:0071363cellular response to growth factor stimulus
Biological Processes	15.87	-11.14	20	GO:0048732gland development
Biological Processes	17.46	-11.13	22	GO:0010035response to inorganic substance
Biological Processes	14.29	-9.76	18	GO:0045787positive regulation of cell cycle
Biological Processes	12.7	-9.4	16	GO:0007568aging
Biological Processes	17.46	-9.32	22	GO:0080135regulation of cellular response to stress
Biological Processes	14.29	-8.98	18	GO:0006979response to oxidative stress
Biological Processes	15.87	-8.98	20	GO:0010638positive regulation of organelle organization
Biological Processes	15.08	-8.82	19	GO:0002521leukocyte differentiation
Cellular Components	3.17	-4.6	4	GO:0033061DNA recombinase mediator complex
Cellular Components	5.56	-3.54	7	GO:1902911protein kinase complex
Cellular Components	7.94	-3.16	10	GO:0045121membrane raft
Cellular Components	11.9	-3.16	15	GO:0005740mitochondrial envelope
Cellular Components	7.14	-3.14	9	GO:0045178basal part of cell
Cellular Components	8.73	-3.14	11	GO:0005925focal adhesion
Cellular Components	7.14	-2.65	9	GO:0034774secretory granule lumen
Cellular Components	7.14	-2.24	9	GO:0005819spindle
Cellular Components	7.14	-2.23	9	GO:0005769early endosome
Cellular Components	7.14	-2.05	9	GO:0005667transcription regulator complex
Molecular Functions	6.35	-7.78	8	GO:0000217DNA secondary structure binding
Molecular Functions	15.87	-7.19	20	GO:0016773phosphotransferase activity, alcohol group as acceptor
Molecular Functions	11.11	-6.74	14	GO:0046982protein heterodimerization activity
Molecular Functions	7.14	-5.7	9	GO:0003697single-stranded DNA binding
Molecular Functions	14.29	-5.47	18	GO:0019900kinase binding
Molecular Functions	5.56	-4.39	7	GO:0019199transmembrane receptor protein kinase activity
Molecular Functions	7.14	-4.01	9	GO:0016829lyase activity
Molecular Functions	10.32	-3.6	13	GO:0050839cell adhesion molecule binding
Molecular Functions	11.11	-3.6	14	GO:0008134transcription factor binding
Molecular Functions	7.94	-3.45	10	GO:0044389ubiquitin-like protein ligase binding

## Sheet: BP
GO	Category	Description	Count	%	Log10(P)	Log10(q)			GO:0001568	blood vessel development	GO:0001568blood vessel development					GO:0001568blood vessel development
GO:0001568	GO Biological Processes	blood vessel development	28	22.22	-17.38	-13.2			GO:0071363	cellular response to growth factor stimulus	GO:0071363cellular response to growth factor stimulus					GO:0071363cellular response to growth factor stimulus
GO:0071363	GO Biological Processes	cellular response to growth factor stimulus	27	21.43	-17.07	-13.2			GO:0048732	gland development	GO:0048732gland development					GO:0048732gland development
GO:0048732	GO Biological Processes	gland development	20	15.87	-14.54	-11.14			GO:0010035	response to inorganic substance	GO:0010035response to inorganic substance					GO:0010035response to inorganic substance
GO:0010035	GO Biological Processes	response to inorganic substance	22	17.46	-14.42	-11.13			GO:0045787	positive regulation of cell cycle	GO:0045787positive regulation of cell cycle					GO:0045787positive regulation of cell cycle
GO:0045787	GO Biological Processes	positive regulation of cell cycle	18	14.29	-12.68	-9.76			GO:0007568	aging	GO:0007568aging					GO:0007568aging
GO:0007568	GO Biological Processes	aging	16	12.7	-12.25	-9.4			GO:0080135	regulation of cellular response to stress	GO:0080135regulation of cellular response to stress					GO:0080135regulation of cellular response to stress
GO:0080135	GO Biological Processes	regulation of cellular response to stress	22	17.46	-12.16	-9.32			GO:0006979	response to oxidative stress	GO:0006979response to oxidative stress					GO:0006979response to oxidative stress
GO:0006979	GO Biological Processes	response to oxidative stress	18	14.29	-11.77	-8.98			GO:0010638	positive regulation of organelle organization	GO:0010638positive regulation of organelle organization					GO:0010638positive regulation of organelle organization
GO:0010638	GO Biological Processes	positive regulation of organelle organization	20	15.87	-11.76	-8.98			GO:0002521	leukocyte differentiation	GO:0002521leukocyte differentiation					GO:0002521leukocyte differentiation
GO:0002521	GO Biological Processes	leukocyte differentiation	19	15.08	-11.59	-8.82
GO:0048511	GO Biological Processes	rhythmic process	15	11.9	-11.29	-8.58
GO:0014706	GO Biological Processes	striated muscle tissue development	16	12.7	-11.28	-8.58
GO:1901699	GO Biological Processes	cellular response to nitrogen compound	21	16.67	-11.22	-8.53
GO:0048872	GO Biological Processes	homeostasis of number of cells	14	11.11	-11.13	-8.46
GO:0045596	GO Biological Processes	negative regulation of cell differentiation	20	15.87	-10.73	-8.11
GO:0009314	GO Biological Processes	response to radiation	17	13.49	-10.73	-8.11
GO:0001959	GO Biological Processes	regulation of cytokine-mediated signaling pathway	12	9.52	-10.56	-7.99
GO:0044283	GO Biological Processes	small molecule biosynthetic process	20	15.87	-10.43	-7.88
GO:1901654	GO Biological Processes	response to ketone	12	9.52	-10.13	-7.62
GO:0010942	GO Biological Processes	positive regulation of cell death	19	15.08	-9.99	-7.5

## Sheet: CC
GO	Category	Description	Count	%	Log10(P)	Log10(q)			GO:0033061	DNA recombinase mediator complex	GO:0033061DNA recombinase mediator complex
GO:0033061	GO Cellular Components	DNA recombinase mediator complex	4	3.17	-7.88	-4.6			GO:1902911	protein kinase complex	GO:1902911protein kinase complex
GO:1902911	GO Cellular Components	protein kinase complex	7	5.56	-6.35	-3.54			GO:0045121	membrane raft	GO:0045121membrane raft
GO:0045121	GO Cellular Components	membrane raft	10	7.94	-5.67	-3.16			GO:0005740	mitochondrial envelope	GO:0005740mitochondrial envelope
GO:0005740	GO Cellular Components	mitochondrial envelope	15	11.9	-5.66	-3.16			GO:0045178	basal part of cell	GO:0045178basal part of cell
GO:0045178	GO Cellular Components	basal part of cell	9	7.14	-5.56	-3.14			GO:0005925	focal adhesion	GO:0005925focal adhesion
GO:0005925	GO Cellular Components	focal adhesion	11	8.73	-5.52	-3.14			GO:0034774	secretory granule lumen	GO:0034774secretory granule lumen
GO:0034774	GO Cellular Components	secretory granule lumen	9	7.14	-4.82	-2.65			GO:0005819	spindle	GO:0005819spindle
GO:0005819	GO Cellular Components	spindle	9	7.14	-4.25	-2.24			GO:0005769	early endosome	GO:0005769early endosome
GO:0005769	GO Cellular Components	early endosome	9	7.14	-4.21	-2.23			GO:0005667	transcription regulator complex	GO:0005667transcription regulator complex
GO:0005667	GO Cellular Components	transcription regulator complex	9	7.14	-4.01	-2.05
GO:0030424	GO Cellular Components	axon	11	8.73	-3.95	-2.01
GO:0098687	GO Cellular Components	chromosomal region	8	6.35	-3.78	-1.9
GO:0030027	GO Cellular Components	lamellipodium	6	4.76	-3.59	-1.77
GO:0048471	GO Cellular Components	perinuclear region of cytoplasm	11	8.73	-3.4	-1.65
GO:0005788	GO Cellular Components	endoplasmic reticulum lumen	7	5.56	-3.33	-1.6
GO:1990391	GO Cellular Components	DNA repair complex	3	2.38	-3.12	-1.46
GO:0031970	GO Cellular Components	organelle envelope lumen	4	3.17	-3.09	-1.45
GO:0005635	GO Cellular Components	nuclear envelope	8	6.35	-2.94	-1.31
GO:0042470	GO Cellular Components	melanosome	4	3.17	-2.87	-1.27
GO:0005759	GO Cellular Components	mitochondrial matrix	8	6.35	-2.86	-1.26

## Sheet: MF
GO	Category	Description	Count	%	Log10(P)	Log10(q)			GO:0000217	DNA secondary structure binding	GO:0000217DNA secondary structure binding
GO:0000217	GO Molecular Functions	DNA secondary structure binding	8	6.35	-11.46	-7.78			GO:0016773	phosphotransferase activity, alcohol group as acceptor	GO:0016773phosphotransferase activity, alcohol group as acceptor
GO:0016773	GO Molecular Functions	phosphotransferase activity, alcohol group as acceptor	20	15.87	-10.56	-7.19			GO:0046982	protein heterodimerization activity	GO:0046982protein heterodimerization activity
GO:0046982	GO Molecular Functions	protein heterodimerization activity	14	11.11	-9.63	-6.74			GO:0003697	single-stranded DNA binding	GO:0003697single-stranded DNA binding
GO:0003697	GO Molecular Functions	single-stranded DNA binding	9	7.14	-8.53	-5.7			GO:0019900	kinase binding	GO:0019900kinase binding
GO:0019900	GO Molecular Functions	kinase binding	18	14.29	-8.24	-5.47			GO:0019199	transmembrane receptor protein kinase activity	GO:0019199transmembrane receptor protein kinase activity
GO:0019199	GO Molecular Functions	transmembrane receptor protein kinase activity	7	5.56	-7.02	-4.39			GO:0016829	lyase activity	GO:0016829lyase activity
GO:0016829	GO Molecular Functions	lyase activity	9	7.14	-6.55	-4.01			GO:0050839	cell adhesion molecule binding	GO:0050839cell adhesion molecule binding
GO:0050839	GO Molecular Functions	cell adhesion molecule binding	13	10.32	-6	-3.6			GO:0008134	transcription factor binding	GO:0008134transcription factor binding
GO:0008134	GO Molecular Functions	transcription factor binding	14	11.11	-5.99	-3.6			GO:0044389	ubiquitin-like protein ligase binding	GO:0044389ubiquitin-like protein ligase binding
GO:0044389	GO Molecular Functions	ubiquitin-like protein ligase binding	10	7.94	-5.83	-3.45
GO:0042056	GO Molecular Functions	chemoattractant activity	4	3.17	-4.65	-2.39
GO:0005024	GO Molecular Functions	transforming growth factor beta-activated receptor activity	3	2.38	-4.62	-2.37
GO:0004859	GO Molecular Functions	phospholipase inhibitor activity	3	2.38	-4.51	-2.31
GO:0001046	GO Molecular Functions	core promoter sequence-specific DNA binding	4	3.17	-4.47	-2.29
GO:0070888	GO Molecular Functions	E-box binding	4	3.17	-4.23	-2.1
GO:0004518	GO Molecular Functions	nuclease activity	7	5.56	-4.21	-2.09
GO:0072341	GO Molecular Functions	modified amino acid binding	5	3.97	-4.16	-2.08
GO:0005158	GO Molecular Functions	insulin receptor binding	3	2.38	-3.9	-1.85
GO:0008047	GO Molecular Functions	enzyme activator activity	10	7.94	-3.77	-1.76
GO:0019902	GO Molecular Functions	phosphatase binding	6	4.76	-3.62	-1.67
