# Supplementary material for: A Comparative Study of Systems Pharmacology and Gene Chip Technology for Predicting Targets of a Traditional Chinese Medicine Formula in Primary Liver Cancer Treatment
Source: Front Pharmacol. 2022 Mar 2;13:768862. doi: 10.3389/fphar.2022.768862 (PMC8926147; doi:10.3389/fphar.2022.768862)
Supplement: Supplementary file 3 [file Table4.XLSX]

## Sheet: Sheet1
sample	A1	A2	A3	B1	C1	EZ1	NZZ1	NZZ2	NZZ3	NZZ4
CCND1	-6.7	-6.7	-5.6	-7.6	-6.9	-6.5	-7.3	-5.7	-7.1	-6
VEGFA	-3.5	-4.3	-3.9	-3.7	-4.4	-4.2	-4	-3.7	-4	-3.9
EGF	-7.8	-7.8	-8.6	-8.5	-8.5	-7.8	-7.9	-6.9	-8.1	-8.7
MAPK1	-7.1	-6.9	-6.9	-6.9	-7.2	-6.7	-7.2	-6.3	-7.2	-6.7
CCNA2	-7	-7.4	-8	-7.6	-7.5	-7.2	-7.6	-6.4	-7.6	-6.7
STAT1	-6.6	-6.7	-6.2	-6.5	-6.7	-6	-6.5	-6.1	-6.9	-6.6
PRKCA	-7.6	-8.3	-8.1	-7.9	-7.4	-7.9	-7	-7	-7.1	-7.3
CAT	-8.7	-9.3	-8.8	-9.2	-9.9	-8.1	-10	-6.8	-8.9	-8.6
MCL1	-7.2	-6.8	-6.6	-7.1	-7.2	-6.9	-7.1	-6.4	-7	-7.2
RB1	-7.7	-7.4	-7.3	-7.6	-8	-7.3	-7.8	-6.5	-7.9	-8.4
CASP8	-7.7	-7.6	-7.9	-7.6	-7.6	-7.1	-8	-5.8	-7.7	-7.7
FOS	-8.7	-7.5	-6.7	-8.9	-8.7	-6.8	-8.4	-7.8	-8.5	-8.4
EDN1	-5.4	-6.7	-6.2	-5.1	-5.7	-5.3	-5.1	-4.9	-5.3	-5.2
AHR	-7.6	-7.1	-7.2	-7.2	-7.3	-7	-6.9	-5.8	-7.3	-6.5
CHEK1	-5.9	-6.9	-6.7	-6.2	-6.3	-6.6	-6.4	-5.7	-6.4	-6.7
MET	-7.7	-7.5	-8.1	-7.2	-7.2	-7	-6.8	-6.9	-7.1	-7
TOP2A	-6.3	-6.7	-6.8	-6.3	-6.3	-6.9	-6.5	-6.1	-6.3	-6.5
SERPINE1	-7.8	-6.5	-8.2	-8.1	-7.5	-6.7	-8.4	-6.7	-8.5	-6.6
CASP9	-6.3	-6.7	-6.2	-6.2	-6.3	-6.8	-6.3	-5.9	-6.4	-6
CAV1	-7.9	-6.9	-7.4	-7.5	-7.8	-7.7	-7.8	-7.3	-7.8	-7.9
ERBB3	-7.5	-7.3	-7.8	-7	-7.8	-7.1	-7.4	-6.7	-7.3	-7.5
SREBF1	-8.8	-7.9	-7	-8.8	-8.4	-7.6	-8.8	-7.1	-8.5	-8.5
FASN	-7.4	-8.1	-6.9	-7.5	-8.1	-6.5	-7.1	-6	-7	-6.4
HIF1A	-7.1	-7.2	-6.8	-7.3	-7.3	-6.8	-7.2	-5.5	-7.5	-7.1

## Sheet: Sheet2
sample	A1	A2	A3	B1	C1	EZ1	NZZ1	NZZ2	NZZ3	NZZ4
AKT1	-5.9	-6.4	-6.5	-5.8	-6.3	-6.3	-6	-5.1	-6.2	-6.6
TP53	-6.4	-7.3	-6.5	-6.6	-7.2	-6.5	-6.8	-7	-7.1	-6.3
IL6	-7.9	-6.7	-5.9	-7.6	-7.4	-7.7	-7.7	-6.7	-7.3	-7.6
MAPK3	-8.2	-8.6	-8.4	-7.7	-8.3	-7.8	-8.3	-7.7	-8.3	-7.8
CASP3	-6.7	-7.5	-6.3	-6.8	-7	-7.2	-6.8	-6	-7	-6.9
JUN	-5.3	-6.2	-5.6	-5.2	-5.6	-5.6	-5.1	-5.2	-5.5	-5.7
TNF	-6.3	-5.8	-5.7	-6	-6.5	-6.7	-7.2	-5.9	-7.2	-6.3
MYC	-8.2	-7.8	-8	-9.4	-9	-7.6	-9.5	-7.8	-9	-8.9
EGFR	-7.8	-7	-7.5	-8.3	-8.1	-7.6	-7.9	-6.3	-8.2	-7.1
MAPK8	-7.6	-7.6	-7.2	-7.4	-7.8	-7.2	-7.7	-6	-7.5	-7.3

## Sheet: Sheet3
sample	A1	A2	A3	B1	C1	EZ1	NZZ1	NZZ2	NZZ3	NZZ4
CYCS	-7.4	-7.1	-7.2	-7	-7.3	-7.3	-7.1	-6.8	-7.4	-7.8
ANXA5	-8.6	-8.9	-8.7	-8.2	-8.3	-7.8	-8.2	-7	-8.1	-7.7
CD44	-6.3	-6	-6.3	-6.7	-6.2	-6.3	-6.2	-5.6	-6.2	-5.9
FGF2	-6.3	-6.6	-6.6	-6.3	-6.6	-6.8	-6.2	-5.2	-6.8	-6.5
RPS6KB1	-7.7	-7.6	-7.5	-7.4	-7.3	-6.5	-6.8	-6	-7.1	-6.7
NRAS	-3.8	-4.5	-4.2	-3.8	-4.3	-4.1	-3.8	-3.6	-4	-3.8
IGF1R	-7	-7.9	-7.9	-6.2	-6.6	-7.7	-6.4	-5.9	-6.8	-6.4
EZH2	-7.7	-6.4	-7	-8	-7.5	-7.2	-7.8	-6.4	-7.7	-6.6
APP	-7	-7	-6.5	-7.1	-7.4	-6.4	-7	-5.9	-7	-7.2
HSPA5	-7.4	-7.2	-8.2	-7.7	-7.6	-7.6	-7.8	-6.4	-7.9	-7
