# Supplementary material for: A Comparative Study of Systems Pharmacology and Gene Chip Technology for Predicting Targets of a Traditional Chinese Medicine Formula in Primary Liver Cancer Treatment
Source: Front Pharmacol. 2022 Mar 2;13:768862. doi: 10.3389/fphar.2022.768862 (PMC8926147; doi:10.3389/fphar.2022.768862)
Supplement: Supplementary file 4 [file Table1.xlsx]

## Sheet: KEGG
GO	Category	Description	Count	%	Log10(P)	Log10(q)
hsa05200	KEGG Pathway	Pathways in cancer	66	45.52	-71.51	-68.6
hsa05161	KEGG Pathway	Hepatitis B	39	26.9	-52.49	-49.88
ko04933	KEGG Pathway	AGE-RAGE signaling pathway in diabetic complications	32	22.07	-48.94	-46.63
hsa04668	KEGG Pathway	TNF signaling pathway	28	19.31	-38.76	-36.89
hsa05205	KEGG Pathway	Proteoglycans in cancer	31	21.38	-35.13	-33.55
hsa04151	KEGG Pathway	PI3K-Akt signaling pathway	35	24.14	-33.01	-31.56
hsa04932	KEGG Pathway	Non-alcoholic fatty liver disease	25	17.24	-28.71	-27.45
hsa01524	KEGG Pathway	Platinum drug resistance	18	12.41	-25.02	-23.94
ko05144	KEGG Pathway	Malaria	13	8.97	-18.63	-17.73
hsa05202	KEGG Pathway	Transcriptional misregulation in cancer	19	13.1	-17.92	-17.05
ko04064	KEGG Pathway	NF-kappa B signaling pathway	15	10.34	-17.75	-16.88
hsa04630	KEGG Pathway	JAK-STAT signaling pathway	17	11.72	-16.55	-15.73
hsa04215	KEGG Pathway	Apoptosis - multiple species	10	6.9	-15.09	-14.32
ko04152	KEGG Pathway	AMPK signaling pathway	13	8.97	-13.24	-12.53
ko05134	KEGG Pathway	Legionellosis	10	6.9	-12.63	-11.94
hsa04211	KEGG Pathway	Longevity regulating pathway	11	7.59	-10.94	-10.28
ko05204	KEGG Pathway	Chemical carcinogenesis	9	6.21	-9.37	-8.75
hsa05020	KEGG Pathway	Prion disease	7	4.83	-9.3	-8.69
ko04137	KEGG Pathway	Mitophagy - animal	8	5.52	-8.79	-8.18
hsa05330	KEGG Pathway	Allograft rejection	7	4.83	-8.35	-7.75

## Sheet: Sheet1
GO	Description		Category	Log10(P)
GO:0009636	response to toxic substance	GO:0009636response to toxic substance	GO Biological Processes	-46.6
GO:0010035	response to inorganic substance	GO:0010035response to inorganic substance	GO Biological Processes	-43.68
GO:0071396	cellular response to lipid	GO:0071396cellular response to lipid	GO Biological Processes	-41.46
GO:0032496	response to lipopolysaccharide	GO:0032496response to lipopolysaccharide	GO Biological Processes	-39.9
GO:0097190	apoptotic signaling pathway	GO:0097190apoptotic signaling pathway	GO Biological Processes	-39.4
GO:0072593	reactive oxygen species metabolic process	GO:0072593reactive oxygen species metabolic process	GO Biological Processes	-34.55
GO:0009611	response to wounding	GO:0009611response to wounding	GO Biological Processes	-33.39
GO:0030335	positive regulation of cell migration	GO:0030335positive regulation of cell migration	GO Biological Processes	-32.37
GO:0070482	response to oxygen levels	GO:0070482response to oxygen levels	GO Biological Processes	-31.41
GO:1901652	response to peptide	GO:1901652response to peptide	GO Biological Processes	-30.66
GO:0009991	response to extracellular stimulus	GO:0009991response to extracellular stimulus	GO Biological Processes	-29.7
GO:0048545	response to steroid hormone	GO:0048545response to steroid hormone	GO Biological Processes	-29.32
GO:0010942	positive regulation of cell death	GO:0010942positive regulation of cell death	GO Biological Processes	-29.16
GO:0051090	regulation of DNA-binding transcription factor activity	GO:0051090regulation of DNA-binding transcription factor activity	GO Biological Processes	-28.01
GO:0062012	regulation of small molecule metabolic process	GO:0062012regulation of small molecule metabolic process	GO Biological Processes	-27.18
GO:0009314	response to radiation	GO:0009314response to radiation	GO Biological Processes	-26.56
GO:0048732	gland development	GO:0048732gland development	GO Biological Processes	-26.37
GO:0035690	cellular response to drug	GO:0035690cellular response to drug	GO Biological Processes	-25.86
GO:0071900	regulation of protein serine/threonine kinase activity	GO:0071900regulation of protein serine/threonine kinase activity	GO Biological Processes	-25.77
GO:0002521	leukocyte differentiation	GO:0002521leukocyte differentiation	GO Biological Processes	-25.63

## Sheet: Sheet3
GOterm	subgroup	Enrichment score							GOterm	subgroup	Enrichment score			GOterm	subgroup	Enrichment score
GO:0009636response to toxic substance	Biological Processes	-46.6							GO:0009636response to toxic substance	Biological Processes	-46.6			response to toxic substance	Biological Processes	-46.6
GO:0010035response to inorganic substance	Biological Processes	-43.68							GO:0010035response to inorganic substance	Biological Processes	-43.68			response to inorganic substance	Biological Processes	-43.68
GO:0071396cellular response to lipid	Biological Processes	-41.46							GO:0071396cellular response to lipid	Biological Processes	-41.46			cellular response to lipid	Biological Processes	-41.46
GO:0032496response to lipopolysaccharide	Biological Processes	-39.9							GO:0032496response to lipopolysaccharide	Biological Processes	-39.9			response to lipopolysaccharide	Biological Processes	-39.9
GO:0097190apoptotic signaling pathway	Biological Processes	-39.4							GO:0097190apoptotic signaling pathway	Biological Processes	-39.4			apoptotic signaling pathway	Biological Processes	-39.4
GO:0072593reactive oxygen species metabolic process	Biological Processes	-34.55							GO:0072593reactive oxygen species metabolic process	Biological Processes	-34.55			reactive oxygen species metabolic process	Biological Processes	-34.55
GO:0009611response to wounding	Biological Processes	-33.39							GO:0009611response to wounding	Biological Processes	-33.39			response to wounding	Biological Processes	-33.39
GO:0030335positive regulation of cell migration	Biological Processes	-32.37							GO:0030335positive regulation of cell migration	Biological Processes	-32.37			positive regulation of cell migration	Biological Processes	-32.37
GO:0070482response to oxygen levels	Biological Processes	-31.41							GO:0070482response to oxygen levels	Biological Processes	-31.41			response to oxygen levels	Biological Processes	-31.41
GO:1901652response to peptide	Biological Processes	-30.66							GO:1901652response to peptide	Biological Processes	-30.66			response to peptide	Biological Processes	-30.66
GO:0009991response to extracellular stimulus	Biological Processes	-29.7							GO:0045121membrane raft	Cellular Components	-16.51			response to extracellular stimulus	Biological Processes	-29.7
GO:0048545response to steroid hormone	Biological Processes	-29.32							GO:0031983vesicle lumen	Cellular Components	-8.55			response to steroid hormone	Biological Processes	-29.32
GO:0010942positive regulation of cell death	Biological Processes	-29.16							GO:0043235receptor complex	Cellular Components	-8.51			positive regulation of cell death	Biological Processes	-29.16
GO:0051090regulation of DNA-binding transcription factor activity	Biological Processes	-28.01							GO:1902911protein kinase complex	Cellular Components	-8.44			regulation of DNA-binding transcription factor activity	Biological Processes	-28.01
GO:0062012regulation of small molecule metabolic process	Biological Processes	-27.18							GO:0090575RNA polymerase II transcription factor complex	Cellular Components	-7.84			regulation of small molecule metabolic process	Biological Processes	-27.18
GO:0009314response to radiation	Biological Processes	-26.56							GO:0031968organelle outer membrane	Cellular Components	-7.68			response to radiation	Biological Processes	-26.56
GO:0048732gland development	Biological Processes	-26.37							GO:0031012extracellular matrix	Cellular Components	-6.61			gland development	Biological Processes	-26.37
GO:0035690cellular response to drug	Biological Processes	-25.86							GO:0098552side of membrane	Cellular Components	-5.43			cellular response to drug	Biological Processes	-25.86
GO:0071900regulation of protein serine/threonine kinase activity	Biological Processes	-25.77							GO:0005788endoplasmic reticulum lumen	Cellular Components	-5.34			regulation of protein serine/threonine kinase activity	Biological Processes	-25.77
GO:0002521leukocyte differentiation	Biological Processes	-25.63							GO:0048471perinuclear region of cytoplasm	Cellular Components	-5.3			leukocyte differentiation	Biological Processes	-25.63
GO:0045121membrane raft	Cellular Components	-16.51							GO:0008134transcription factor binding	Molecular Functions	-21.03			membrane raft	Cellular Components	-16.51
GO:0031983vesicle lumen	Cellular Components	-8.55							GO:0019901protein kinase binding	Molecular Functions	-19.29			vesicle lumen	Cellular Components	-8.55
GO:0043235receptor complex	Cellular Components	-8.51							GO:0004879nuclear receptor activity	Molecular Functions	-18.25			receptor complex	Cellular Components	-8.51
GO:1902911protein kinase complex	Cellular Components	-8.44							GO:0004672protein kinase activity	Molecular Functions	-15.98			protein kinase complex	Cellular Components	-8.44
GO:0090575RNA polymerase II transcription factor complex	Cellular Components	-7.84							GO:0042803protein homodimerization activity	Molecular Functions	-15.04			RNA polymerase II transcription factor complex	Cellular Components	-7.84
GO:0031968organelle outer membrane	Cellular Components	-7.68							GO:0005125cytokine activity	Molecular Functions	-14.22			organelle outer membrane	Cellular Components	-7.68
GO:0031012extracellular matrix	Cellular Components	-6.61							GO:0019902phosphatase binding	Molecular Functions	-13.05			extracellular matrix	Cellular Components	-6.61
GO:0098552side of membrane	Cellular Components	-5.43							GO:0019904protein domain specific binding	Molecular Functions	-12.82			side of membrane	Cellular Components	-5.43
GO:0005788endoplasmic reticulum lumen	Cellular Components	-5.34							GO:0048037cofactor binding	Molecular Functions	-9.81			endoplasmic reticulum lumen	Cellular Components	-5.34
GO:0048471perinuclear region of cytoplasm	Cellular Components	-5.3							GO:0004175endopeptidase activity	Molecular Functions	-8.89			perinuclear region of cytoplasm	Cellular Components	-5.3
GO:0005773vacuole	Cellular Components	-4.76												vacuole	Cellular Components	-4.76
GO:0005635nuclear envelope	Cellular Components	-4.53												nuclear envelope	Cellular Components	-4.53
GO:0030139endocytic vesicle	Cellular Components	-4.49												endocytic vesicle	Cellular Components	-4.49
GO:1904813ficolin-1-rich granule lumen	Cellular Components	-4.34												ficolin-1-rich granule lumen	Cellular Components	-4.34
GO:0031143pseudopodium	Cellular Components	-3.99												pseudopodium	Cellular Components	-3.99
GO:0000228nuclear chromosome	Cellular Components	-3.7												nuclear chromosome	Cellular Components	-3.7
GO:0030424axon	Cellular Components	-3.41												axon	Cellular Components	-3.41
GO:0005770late endosome	Cellular Components	-3.24												late endosome	Cellular Components	-3.24
GO:0032993protein-DNA complex	Cellular Components	-3.13												protein-DNA complex	Cellular Components	-3.13
GO:0005819spindle	Cellular Components	-3.08												spindle	Cellular Components	-3.08
GO:0008134transcription factor binding	Molecular Functions	-21.03												transcription factor binding	Molecular Functions	-21.03
GO:0019901protein kinase binding	Molecular Functions	-19.29												protein kinase binding	Molecular Functions	-19.29
GO:0004879nuclear receptor activity	Molecular Functions	-18.25												nuclear receptor activity	Molecular Functions	-18.25
GO:0004672protein kinase activity	Molecular Functions	-15.98												protein kinase activity	Molecular Functions	-15.98
GO:0042803protein homodimerization activity	Molecular Functions	-15.04												protein homodimerization activity	Molecular Functions	-15.04
GO:0005125cytokine activity	Molecular Functions	-14.22												cytokine activity	Molecular Functions	-14.22
GO:0019902phosphatase binding	Molecular Functions	-13.05												phosphatase binding	Molecular Functions	-13.05
GO:0019904protein domain specific binding	Molecular Functions	-12.82												protein domain specific binding	Molecular Functions	-12.82
GO:0048037cofactor binding	Molecular Functions	-9.81												cofactor binding	Molecular Functions	-9.81
GO:0004175endopeptidase activity	Molecular Functions	-8.89												endopeptidase activity	Molecular Functions	-8.89
GO:0046982protein heterodimerization activity	Molecular Functions	-8.83												protein heterodimerization activity	Molecular Functions	-8.83
GO:0002020protease binding	Molecular Functions	-8.79												protease binding	Molecular Functions	-8.79
GO:0019207kinase regulator activity	Molecular Functions	-8.76												kinase regulator activity	Molecular Functions	-8.76
GO:0035257nuclear hormone receptor binding	Molecular Functions	-8.5												nuclear hormone receptor binding	Molecular Functions	-8.5
GO:0001223transcription coactivator binding	Molecular Functions	-8.45												transcription coactivator binding	Molecular Functions	-8.45
GO:0004707MAP kinase activity	Molecular Functions	-7.31												MAP kinase activity	Molecular Functions	-7.31
GO:0070491repressing transcription factor binding	Molecular Functions	-7.07												repressing transcription factor binding	Molecular Functions	-7.07
GO:0033613activating transcription factor binding	Molecular Functions	-6.79												activating transcription factor binding	Molecular Functions	-6.79
GO:0016209antioxidant activity	Molecular Functions	-6.46												antioxidant activity	Molecular Functions	-6.46
GO:0097200cysteine-type endopeptidase activity involved in execution phase of apoptosis	Molecular Functions	-6.33												cysteine-type endopeptidase activity involved in execution phase of apoptosis	Molecular Functions	-6.33

## Sheet: Sheet4
SampleGroup	Qvalue	Description										SampleGroup	GeneRatio	Qvalue	Count	Description
Biological Processes	-46.6	GO:0009636response to toxic substance										Biological Processes	33.1	-42.4	48	GO:0009636response to toxic substance
Biological Processes	-43.68	GO:0010035response to inorganic substance										Biological Processes	32.41	-39.78	47	GO:0010035response to inorganic substance
Biological Processes	-41.46	GO:0071396cellular response to lipid										Biological Processes	31.72	-37.74	46	GO:0071396cellular response to lipid
Biological Processes	-39.9	GO:0032496response to lipopolysaccharide										Biological Processes	26.21	-36.31	38	GO:0032496response to lipopolysaccharide
Biological Processes	-39.4	GO:0097190apoptotic signaling pathway										Biological Processes	31.03	-35.9	45	GO:0097190apoptotic signaling pathway
Biological Processes	-34.55	GO:0072593reactive oxygen species metabolic process										Biological Processes	22.76	-31.36	33	GO:0072593reactive oxygen species metabolic process
Biological Processes	-33.39	GO:0009611response to wounding										Biological Processes	29.66	-30.28	43	GO:0009611response to wounding
Biological Processes	-32.37	GO:0030335positive regulation of cell migration										Biological Processes	26.9	-29.32	39	GO:0030335positive regulation of cell migration
Biological Processes	-31.41	GO:0070482response to oxygen levels										Biological Processes	23.45	-28.42	34	GO:0070482response to oxygen levels
Biological Processes	-30.66	GO:1901652response to peptide										Biological Processes	25.52	-27.76	37	GO:1901652response to peptide
Cellular Components	-16.51	GO:0045121membrane raft										Cellular Components	14.48	-13.52	21	GO:0045121membrane raft
Cellular Components	-8.55	GO:0031983vesicle lumen										Cellular Components	9.66	-6	14	GO:0031983vesicle lumen
Cellular Components	-8.51	GO:0043235receptor complex										Cellular Components	11.72	-6	17	GO:0043235receptor complex
Cellular Components	-8.44	GO:1902911protein kinase complex										Cellular Components	6.21	-6	9	GO:1902911protein kinase complex
Cellular Components	-7.84	GO:0090575RNA polymerase II transcription factor complex										Cellular Components	6.9	-5.51	10	GO:0090575RNA polymerase II transcription factor complex
Cellular Components	-7.68	GO:0031968organelle outer membrane										Cellular Components	7.59	-5.43	11	GO:0031968organelle outer membrane
Cellular Components	-6.61	GO:0031012extracellular matrix										Cellular Components	10.34	-4.63	15	GO:0031012extracellular matrix
Cellular Components	-5.43	GO:0098552side of membrane										Cellular Components	9.66	-3.51	14	GO:0098552side of membrane
Cellular Components	-5.34	GO:0005788endoplasmic reticulum lumen										Cellular Components	6.9	-3.44	10	GO:0005788endoplasmic reticulum lumen
Cellular Components	-5.3	GO:0048471perinuclear region of cytoplasm										Cellular Components	10.34	-3.41	15	GO:0048471perinuclear region of cytoplasm
Molecular Functions	-21.03	GO:0008134transcription factor binding										Molecular Functions	21.38	-17.37	31	GO:0008134transcription factor binding
Molecular Functions	-19.29	GO:0019901protein kinase binding										Molecular Functions	20.69	-15.92	30	GO:0019901protein kinase binding
Molecular Functions	-18.25	GO:0004879nuclear receptor activity										Molecular Functions	8.97	-15.28	13	GO:0004879nuclear receptor activity
Molecular Functions	-15.98	GO:0004672protein kinase activity										Molecular Functions	17.24	-13.09	25	GO:0004672protein kinase activity
Molecular Functions	-15.04	GO:0042803protein homodimerization activity										Molecular Functions	17.93	-12.28	26	GO:0042803protein homodimerization activity
Molecular Functions	-14.22	GO:0005125cytokine activity										Molecular Functions	11.72	-11.56	17	GO:0005125cytokine activity
Molecular Functions	-13.05	GO:0019902phosphatase binding										Molecular Functions	10.34	-10.47	15	GO:0019902phosphatase binding
Molecular Functions	-12.82	GO:0019904protein domain specific binding										Molecular Functions	16.55	-10.27	24	GO:0019904protein domain specific binding
Molecular Functions	-9.81	GO:0048037cofactor binding										Molecular Functions	12.41	-7.46	18	GO:0048037cofactor binding
Molecular Functions	-8.89	GO:0004175endopeptidase activity										Molecular Functions	11.03	-6.64	16	GO:0004175endopeptidase activity

## Sheet: Sheet2
GO	Description		Category	Log10(P)
GO:0045121	membrane raft	GO:0045121membrane raft	GO Cellular Components	-16.51
GO:0031983	vesicle lumen	GO:0031983vesicle lumen	GO Cellular Components	-8.55
GO:0043235	receptor complex	GO:0043235receptor complex	GO Cellular Components	-8.51
GO:1902911	protein kinase complex	GO:1902911protein kinase complex	GO Cellular Components	-8.44
GO:0090575	RNA polymerase II transcription factor complex	GO:0090575RNA polymerase II transcription factor complex	GO Cellular Components	-7.84
GO:0031968	organelle outer membrane	GO:0031968organelle outer membrane	GO Cellular Components	-7.68
GO:0031012	extracellular matrix	GO:0031012extracellular matrix	GO Cellular Components	-6.61
GO:0098552	side of membrane	GO:0098552side of membrane	GO Cellular Components	-5.43
GO:0005788	endoplasmic reticulum lumen	GO:0005788endoplasmic reticulum lumen	GO Cellular Components	-5.34
GO:0048471	perinuclear region of cytoplasm	GO:0048471perinuclear region of cytoplasm	GO Cellular Components	-5.3
GO:0005773	vacuole	GO:0005773vacuole	GO Cellular Components	-4.76
GO:0005635	nuclear envelope	GO:0005635nuclear envelope	GO Cellular Components	-4.53
GO:0030139	endocytic vesicle	GO:0030139endocytic vesicle	GO Cellular Components	-4.49
GO:1904813	ficolin-1-rich granule lumen	GO:1904813ficolin-1-rich granule lumen	GO Cellular Components	-4.34
GO:0031143	pseudopodium	GO:0031143pseudopodium	GO Cellular Components	-3.99
GO:0000228	nuclear chromosome	GO:0000228nuclear chromosome	GO Cellular Components	-3.7
GO:0030424	axon	GO:0030424axon	GO Cellular Components	-3.41
GO:0005770	late endosome	GO:0005770late endosome	GO Cellular Components	-3.24
GO:0032993	protein-DNA complex	GO:0032993protein-DNA complex	GO Cellular Components	-3.13
GO:0005819	spindle	GO:0005819spindle	GO Cellular Components	-3.08
GO:0008134	transcription factor binding	GO:0008134transcription factor binding	GO Molecular Functions	-21.03
GO:0019901	protein kinase binding	GO:0019901protein kinase binding	GO Molecular Functions	-19.29
GO:0004879	nuclear receptor activity	GO:0004879nuclear receptor activity	GO Molecular Functions	-18.25
GO:0004672	protein kinase activity	GO:0004672protein kinase activity	GO Molecular Functions	-15.98
GO:0042803	protein homodimerization activity	GO:0042803protein homodimerization activity	GO Molecular Functions	-15.04
GO:0005125	cytokine activity	GO:0005125cytokine activity	GO Molecular Functions	-14.22
GO:0019902	phosphatase binding	GO:0019902phosphatase binding	GO Molecular Functions	-13.05
GO:0019904	protein domain specific binding	GO:0019904protein domain specific binding	GO Molecular Functions	-12.82
GO:0048037	cofactor binding	GO:0048037cofactor binding	GO Molecular Functions	-9.81
GO:0004175	endopeptidase activity	GO:0004175endopeptidase activity	GO Molecular Functions	-8.89
GO:0046982	protein heterodimerization activity	GO:0046982protein heterodimerization activity	GO Molecular Functions	-8.83
GO:0002020	protease binding	GO:0002020protease binding	GO Molecular Functions	-8.79
GO:0019207	kinase regulator activity	GO:0019207kinase regulator activity	GO Molecular Functions	-8.76
GO:0035257	nuclear hormone receptor binding	GO:0035257nuclear hormone receptor binding	GO Molecular Functions	-8.5
GO:0001223	transcription coactivator binding	GO:0001223transcription coactivator binding	GO Molecular Functions	-8.45
GO:0004707	MAP kinase activity	GO:0004707MAP kinase activity	GO Molecular Functions	-7.31
GO:0070491	repressing transcription factor binding	GO:0070491repressing transcription factor binding	GO Molecular Functions	-7.07
GO:0033613	activating transcription factor binding	GO:0033613activating transcription factor binding	GO Molecular Functions	-6.79
GO:0016209	antioxidant activity	GO:0016209antioxidant activity	GO Molecular Functions	-6.46
GO:0097200	cysteine-type endopeptidase activity involved in execution phase of apoptosis	GO:0097200cysteine-type endopeptidase activity involved in execution phase of apoptosis	GO Molecular Functions	-6.33
	Category	Log10(P)
GO:0045121membrane raft	GO Cellular Components	-16.51
GO:0031983vesicle lumen	GO Cellular Components	-8.55
GO:0043235receptor complex	GO Cellular Components	-8.51
GO:1902911protein kinase complex	GO Cellular Components	-8.44
GO:0090575RNA polymerase II transcription factor complex	GO Cellular Components	-7.84
GO:0031968organelle outer membrane	GO Cellular Components	-7.68
GO:0031012extracellular matrix	GO Cellular Components	-6.61
GO:0098552side of membrane	GO Cellular Components	-5.43
GO:0005788endoplasmic reticulum lumen	GO Cellular Components	-5.34
GO:0048471perinuclear region of cytoplasm	GO Cellular Components	-5.3
GO:0005773vacuole	GO Cellular Components	-4.76
GO:0005635nuclear envelope	GO Cellular Components	-4.53
GO:0030139endocytic vesicle	GO Cellular Components	-4.49
GO:1904813ficolin-1-rich granule lumen	GO Cellular Components	-4.34
GO:0031143pseudopodium	GO Cellular Components	-3.99
GO:0000228nuclear chromosome	GO Cellular Components	-3.7
GO:0030424axon	GO Cellular Components	-3.41
GO:0005770late endosome	GO Cellular Components	-3.24
GO:0032993protein-DNA complex	GO Cellular Components	-3.13
GO:0005819spindle	GO Cellular Components	-3.08
GO:0008134transcription factor binding	GO Molecular Functions	-21.03
GO:0019901protein kinase binding	GO Molecular Functions	-19.29
GO:0004879nuclear receptor activity	GO Molecular Functions	-18.25
GO:0004672protein kinase activity	GO Molecular Functions	-15.98
GO:0042803protein homodimerization activity	GO Molecular Functions	-15.04
GO:0005125cytokine activity	GO Molecular Functions	-14.22
GO:0019902phosphatase binding	GO Molecular Functions	-13.05
GO:0019904protein domain specific binding	GO Molecular Functions	-12.82
GO:0048037cofactor binding	GO Molecular Functions	-9.81
GO:0004175endopeptidase activity	GO Molecular Functions	-8.89
GO:0046982protein heterodimerization activity	GO Molecular Functions	-8.83
GO:0002020protease binding	GO Molecular Functions	-8.79
GO:0019207kinase regulator activity	GO Molecular Functions	-8.76
GO:0035257nuclear hormone receptor binding	GO Molecular Functions	-8.5
GO:0001223transcription coactivator binding	GO Molecular Functions	-8.45
GO:0004707MAP kinase activity	GO Molecular Functions	-7.31
GO:0070491repressing transcription factor binding	GO Molecular Functions	-7.07
GO:0033613activating transcription factor binding	GO Molecular Functions	-6.79
GO:0016209antioxidant activity	GO Molecular Functions	-6.46
GO:0097200cysteine-type endopeptidase activity involved in execution phase of apoptosis	GO Molecular Functions	-6.33

## Sheet: MF
GO	Category	Description	Count	%	Log10(P)	Log10(q)
GO:0008134	GO Molecular Functions	transcription factor binding	31	21.38	-21.03	-17.37
GO:0019901	GO Molecular Functions	protein kinase binding	30	20.69	-19.29	-15.92
GO:0004879	GO Molecular Functions	nuclear receptor activity	13	8.97	-18.25	-15.28
GO:0004672	GO Molecular Functions	protein kinase activity	25	17.24	-15.98	-13.09
GO:0042803	GO Molecular Functions	protein homodimerization activity	26	17.93	-15.04	-12.28
GO:0005125	GO Molecular Functions	cytokine activity	17	11.72	-14.22	-11.56
GO:0019902	GO Molecular Functions	phosphatase binding	15	10.34	-13.05	-10.47
GO:0019904	GO Molecular Functions	protein domain specific binding	24	16.55	-12.82	-10.27
GO:0048037	GO Molecular Functions	cofactor binding	18	12.41	-9.81	-7.46
GO:0004175	GO Molecular Functions	endopeptidase activity	16	11.03	-8.89	-6.64
GO:0046982	GO Molecular Functions	protein heterodimerization activity	14	9.66	-8.83	-6.61
GO:0002020	GO Molecular Functions	protease binding	10	6.9	-8.79	-6.58
GO:0019207	GO Molecular Functions	kinase regulator activity	12	8.28	-8.76	-6.57
GO:0035257	GO Molecular Functions	nuclear hormone receptor binding	10	6.9	-8.5	-6.33
GO:0001223	GO Molecular Functions	transcription coactivator binding	6	4.14	-8.45	-6.3
GO:0004707	GO Molecular Functions	MAP kinase activity	5	3.45	-7.31	-5.26
GO:0070491	GO Molecular Functions	repressing transcription factor binding	7	4.83	-7.07	-5.07
GO:0033613	GO Molecular Functions	activating transcription factor binding	7	4.83	-6.79	-4.81
GO:0016209	GO Molecular Functions	antioxidant activity	7	4.83	-6.46	-4.51
GO:0097200	GO Molecular Functions	cysteine-type endopeptidase activity involved in execution phase of apoptosis	4	2.76	-6.33	-4.39

## Sheet: BP
GO	Category	Description	Count	%	Log10(P)	Log10(q)
GO:0009636	GO Biological Processes	response to toxic substance	48	33.1	-46.6	-42.4
GO:0010035	GO Biological Processes	response to inorganic substance	47	32.41	-43.68	-39.78
GO:0071396	GO Biological Processes	cellular response to lipid	46	31.72	-41.46	-37.74
GO:0032496	GO Biological Processes	response to lipopolysaccharide	38	26.21	-39.9	-36.31
GO:0097190	GO Biological Processes	apoptotic signaling pathway	45	31.03	-39.4	-35.9
GO:0072593	GO Biological Processes	reactive oxygen species metabolic process	33	22.76	-34.55	-31.36
GO:0009611	GO Biological Processes	response to wounding	43	29.66	-33.39	-30.28
GO:0030335	GO Biological Processes	positive regulation of cell migration	39	26.9	-32.37	-29.32
GO:0070482	GO Biological Processes	response to oxygen levels	34	23.45	-31.41	-28.42
GO:1901652	GO Biological Processes	response to peptide	37	25.52	-30.66	-27.76
GO:0009991	GO Biological Processes	response to extracellular stimulus	36	24.83	-29.7	-26.9
GO:0048545	GO Biological Processes	response to steroid hormone	31	21.38	-29.32	-26.57
GO:0010942	GO Biological Processes	positive regulation of cell death	40	27.59	-29.16	-26.44
GO:0051090	GO Biological Processes	regulation of DNA-binding transcription factor activity	33	22.76	-28.01	-25.38
GO:0062012	GO Biological Processes	regulation of small molecule metabolic process	33	22.76	-27.18	-24.59
GO:0009314	GO Biological Processes	response to radiation	32	22.07	-26.56	-24.01
GO:0048732	GO Biological Processes	gland development	31	21.38	-26.37	-23.82
GO:0035690	GO Biological Processes	cellular response to drug	29	20	-25.86	-23.32
GO:0071900	GO Biological Processes	regulation of protein serine/threonine kinase activity	33	22.76	-25.77	-23.24
GO:0002521	GO Biological Processes	leukocyte differentiation	33	22.76	-25.63	-23.13

## Sheet: CC
GO	Category	Description	Count	%	Log10(P)	Log10(q)
GO:0045121	GO Cellular Components	membrane raft	21	14.48	-16.51	-13.52
GO:0031983	GO Cellular Components	vesicle lumen	14	9.66	-8.55	-6
GO:0043235	GO Cellular Components	receptor complex	17	11.72	-8.51	-6
GO:1902911	GO Cellular Components	protein kinase complex	9	6.21	-8.44	-6
GO:0090575	GO Cellular Components	RNA polymerase II transcription factor complex	10	6.9	-7.84	-5.51
GO:0031968	GO Cellular Components	organelle outer membrane	11	7.59	-7.68	-5.43
GO:0031012	GO Cellular Components	extracellular matrix	15	10.34	-6.61	-4.63
GO:0098552	GO Cellular Components	side of membrane	14	9.66	-5.43	-3.51
GO:0005788	GO Cellular Components	endoplasmic reticulum lumen	10	6.9	-5.34	-3.44
GO:0048471	GO Cellular Components	perinuclear region of cytoplasm	15	10.34	-5.3	-3.41
GO:0005773	GO Cellular Components	vacuole	15	10.34	-4.76	-2.98
GO:0005635	GO Cellular Components	nuclear envelope	11	7.59	-4.53	-2.81
GO:0030139	GO Cellular Components	endocytic vesicle	9	6.21	-4.49	-2.79
GO:1904813	GO Cellular Components	ficolin-1-rich granule lumen	6	4.14	-4.34	-2.67
GO:0031143	GO Cellular Components	pseudopodium	3	2.07	-3.99	-2.36
GO:0000228	GO Cellular Components	nuclear chromosome	8	5.52	-3.7	-2.1
GO:0030424	GO Cellular Components	axon	11	7.59	-3.41	-1.87
GO:0005770	GO Cellular Components	late endosome	7	4.83	-3.24	-1.72
GO:0032993	GO Cellular Components	protein-DNA complex	6	4.14	-3.13	-1.63
GO:0005819	GO Cellular Components	spindle	8	5.52	-3.08	-1.59
